# Supplementary material for: Volatile Olfactory Profiles of Umbrian Extra Virgin Olive Oils and Their Discrimination through MOX Chemical Sensors
Source: Sensors (Basel). 2022 Sep 21;22(19):7164. doi: 10.3390/s22197164 (PMC9572317; doi:10.3390/s22197164)
Supplement: Supplementary file 1 [file sensors-22-07164-s001.zip › Table S1.xlsx]

## Sheet: Table S1
Table S1. Pearson's correlation among and between volatile compounds, sensor detection and organoleptic test. The bordered numbers were statistically positively or negatively correlated (ranged between 1 positive correlated to -1 negative correlated) based on P-value less than 0.05. Colored names corresponded to different chemical categories as reported in the legend.
r	1-Iodo-2-methylundecane	Butane, 2-isothiocyanato-	Cyclopropane, 1,1-dimethyl-2-(1-methyl-2-propenyl)-	Decane	Decane, 2,6,7-trimethyl-	Decane, 4-methyl-	Dodecane	Dodecane, 2,6,10-trimethyl-	Dodecane, 4,6-dimethyl-	Heptane, 2,2,4,6,6-pentamethyl-	Heptane, 3-ethyl-5-methyl-	Hexadecane	Hexadecane, 2,6,10,14-tetramethyl-	Hexane <n->	Nonane, 2,2,4,4,6,8,8-heptamethyl-	Nonane, 2,3-dimethyl-	Nonane, 2-methyl-	Nonane, 2-methyl-5-propyl-	Octane, 2,4,6-trimethyl-	Octane, 3,4,5,6-tetramethyl-	Propane, 1-(1,1-dimethylethoxy)-2-methyl-	Undecane	Tridecane	Acetic acid, 1,7,7-trimethyl-bicyclo[2.2.1]hept-2-yl ester	Acetic acid, hexyl ester	1-Heptene, 4-methyl-	1-Octene, 3,7-dimethyl-	1-Undecene, 4-methyl-	2-Octene, 2,6-dimethyl-	2-Undecene, 4,5-dimethyl-, [R*,S*-(Z)]-	5-Undecene, 9-methyl-, (Z)-	Cyclohexene, 1-methyl-4-(1-methylethylidene)-	1,6,10-Dodecatrien-3-ol, 3,7,11-trimethyl-, [S-(Z)]-	11-Tetradecen-1-ol, (E)-	1-Butanol, 3-methyl-	1-Heptanol, 2-propyl-	1-Hexanol	1-Pentanol	1-Propanol, 2-methyl-	2-Penten-1-ol, (Z)-	3-Hexen-1-ol, acetate, (E)-	3-Octanol, 3,7-dimethyl-	6-Octen-1-yn-3-ol, 3,7-dimethyl-	Hexanol <n->	2-Isopropenyl-5-methylhex-4-enal	Hexanal	Nonanal	2-Hexenal	2-Oxetanone, 4-methyl-
1-Iodo-2-methylundecane	1
Butane, 2-isothiocyanato-	-0.111111	1
Cyclopropane, 1,1-dimethyl-2-(1-methyl-2-propenyl)-	-0.12949	-0.12949	1
Decane	-0.21442	-0.21442	0.463656	1
Decane, 2,6,7-trimethyl-	-0.111111	-0.111111	-0.12949	0.655118	1
Decane, 4-methyl-	-0.187941	0.0551667	-0.0585736	0.24233	-0.187941	1
Dodecane	-0.199218	-0.199218	-0.232172	0.361185	0.753565	-0.336971	1
Dodecane, 2,6,10-trimethyl-	0.253629	-0.207514	0.601272	0.532508	-0.207514	0.479453	-0.372066	1
Dodecane, 4,6-dimethyl-	-0.111111	-0.111111	-0.12949	0.655118	1	-0.187941	0.753565	-0.207514	1
Heptane, 2,2,4,6,6-pentamethyl-	-0.111111	1	-0.12949	-0.21442	-0.111111	0.0551667	-0.199218	-0.207514	-0.111111	1
Heptane, 3-ethyl-5-methyl-	-0.173039	-0.173039	-0.164835	0.125827	0.237006	-0.0859277	0.0413628	-0.132571	0.237006	-0.173039	1
Hexadecane	1	-0.111111	-0.12949	-0.21442	-0.111111	-0.187941	-0.199218	0.253629	-0.111111	-0.111111	-0.173039	1
Hexadecane, 2,6,10,14-tetramethyl-	-0.111111	-0.111111	-0.12949	-0.21442	-0.111111	-0.187941	0.147248	-0.207514	-0.111111	-0.111111	-0.173039	-0.111111	1
Hexane <n->	-0.238944	-0.238944	0.565607	0.902632	0.311749	0.425064	0.113942	0.749515	0.311749	-0.238944	0.0214292	-0.238944	-0.0140129	1
Nonane, 2,2,4,4,6,8,8-heptamethyl-	-0.111111	-0.111111	-0.12949	-0.21442	-0.111111	-0.187941	-0.199218	-0.207514	-0.111111	-0.111111	-0.173039	-0.111111	-0.111111	-0.238944	1
Nonane, 2,3-dimethyl-	-0.111111	-0.111111	-0.12949	-0.21442	-0.111111	-0.187941	-0.199218	-0.207514	-0.111111	-0.111111	-0.173039	-0.111111	-0.111111	-0.238944	1	1
Nonane, 2-methyl-	-0.111111	-0.111111	0.0487074	0.457495	-0.111111	0.81254	-0.199218	0.714772	-0.111111	-0.111111	0.0565863	-0.111111	-0.111111	0.681979	-0.111111	-0.111111	1
Nonane, 2-methyl-5-propyl-	-0.111111	1	-0.12949	-0.21442	-0.111111	0.0551667	-0.199218	-0.207514	-0.111111	1	-0.173039	-0.111111	-0.111111	-0.238944	-0.111111	-0.111111	-0.111111	1
Octane, 2,4,6-trimethyl-	1	-0.111111	-0.12949	-0.21442	-0.111111	-0.187941	-0.199218	0.253629	-0.111111	-0.111111	-0.173039	1	-0.111111	-0.238944	-0.111111	-0.111111	-0.111111	-0.111111	1
Octane, 3,4,5,6-tetramethyl-	-0.111111	-0.111111	-0.12949	-0.21442	-0.111111	0.447879	-0.199218	-0.207514	-0.111111	-0.111111	-0.173039	-0.111111	-0.111111	-0.238944	-0.111111	-0.111111	-0.111111	-0.111111	-0.111111	1
Propane, 1-(1,1-dimethylethoxy)-2-methyl-	-0.111111	-0.111111	-0.12949	-0.21442	-0.111111	-0.187941	0.147248	-0.207514	-0.111111	-0.111111	-0.173039	-0.111111	1	-0.0140129	-0.111111	-0.111111	-0.111111	-0.111111	-0.111111	-0.111111	1
Undecane	-0.165707	0.742688	-0.193118	-0.319779	-0.165707	-0.0815344	-0.297107	-0.30948	-0.165707	0.742688	0.476874	-0.165707	-0.165707	-0.356352	-0.165707	-0.165707	-0.165707	0.742688	-0.165707	-0.165707	-0.165707	1
Tridecane	-0.187569	-0.187569	-0.218596	-0.361967	-0.187569	0.219403	-0.273639	-0.35031	-0.187569	-0.187569	0.431245	-0.187569	0.0133978	-0.362683	-0.187569	-0.187569	-0.187569	-0.187569	-0.187569	0.750277	0.0133978	0.216782	1
Acetic acid, 1,7,7-trimethyl-bicyclo[2.2.1]hept-2-yl ester	-0.111111	-0.111111	-0.12949	-0.21442	-0.111111	-0.187941	0.147248	-0.207514	-0.111111	-0.111111	-0.173039	-0.111111	1	-0.0140129	-0.111111	-0.111111	-0.111111	-0.111111	-0.111111	-0.111111	1	-0.165707	0.0133978	1
Acetic acid, hexyl ester	0.188929	-0.464052	0.135192	0.330602	0.302113	-0.275432	0.547107	0.192053	0.302113	-0.464052	-0.335588	0.188929	0.598131	0.384546	-0.124502	-0.124502	0.0409202	-0.464052	0.188929	-0.368282	0.598131	-0.692072	-0.510424	0.598131	1
1-Heptene, 4-methyl-	1	-0.111111	-0.12949	-0.21442	-0.111111	-0.187941	-0.199218	0.253629	-0.111111	-0.111111	-0.173039	1	-0.111111	-0.238944	-0.111111	-0.111111	-0.111111	-0.111111	1	-0.111111	-0.111111	-0.165707	-0.187569	-0.111111	0.188929	1
1-Octene, 3,7-dimethyl-	-0.198451	0.787231	-0.231277	-0.382966	-0.198451	-0.120009	0.0703843	-0.370632	-0.198451	0.787231	-0.309057	-0.198451	0.432386	-0.299061	-0.198451	-0.198451	-0.198451	0.787231	-0.198451	-0.198451	0.432386	0.509887	-0.220909	0.432386	-0.0181556	-0.198451	1
1-Undecene, 4-methyl-	-0.111111	-0.111111	-0.12949	-0.21442	-0.111111	-0.187941	-0.199218	-0.207514	-0.111111	-0.111111	-0.173039	-0.111111	-0.111111	-0.238944	1	1	-0.111111	-0.111111	-0.111111	-0.111111	-0.111111	-0.165707	-0.187569	-0.111111	-0.124502	-0.111111	-0.198451	1
2-Octene, 2,6-dimethyl-	-0.111111	-0.111111	-0.12949	-0.21442	-0.111111	-0.187941	0.147248	-0.207514	-0.111111	-0.111111	-0.173039	-0.111111	1	-0.0140129	-0.111111	-0.111111	-0.111111	-0.111111	-0.111111	-0.111111	1	-0.165707	0.0133978	1	0.598131	-0.111111	0.432386	-0.111111	1
2-Undecene, 4,5-dimethyl-, [R*,S*-(Z)]-	-0.111111	-0.111111	0.987216	0.388328	-0.111111	-0.187941	-0.199218	0.4842	-0.111111	-0.111111	-0.173039	-0.111111	-0.111111	0.453946	-0.111111	-0.111111	-0.111111	-0.111111	-0.111111	-0.111111	-0.111111	-0.165707	-0.187569	-0.111111	0.127984	-0.111111	-0.198451	-0.111111	-0.111111	1
5-Undecene, 9-methyl-, (Z)-	1	-0.111111	-0.12949	-0.21442	-0.111111	-0.187941	-0.199218	0.253629	-0.111111	-0.111111	-0.173039	1	-0.111111	-0.238944	-0.111111	-0.111111	-0.111111	-0.111111	1	-0.111111	-0.111111	-0.165707	-0.187569	-0.111111	0.188929	1	-0.198451	-0.111111	-0.111111	-0.111111	1
Cyclohexene, 1-methyl-4-(1-methylethylidene)-	-0.111111	-0.111111	-0.12949	-0.21442	-0.111111	-0.187941	0.147248	-0.207514	-0.111111	-0.111111	-0.173039	-0.111111	1	-0.0140129	-0.111111	-0.111111	-0.111111	-0.111111	-0.111111	-0.111111	1	-0.165707	0.0133978	1	0.598131	-0.111111	0.432386	-0.111111	1	-0.111111	-0.111111	1
1,6,10-Dodecatrien-3-ol, 3,7,11-trimethyl-, [S-(Z)]-	-0.111111	-0.111111	-0.12949	-0.21442	-0.111111	-0.187941	0.147248	-0.207514	-0.111111	-0.111111	-0.173039	-0.111111	1	-0.0140129	-0.111111	-0.111111	-0.111111	-0.111111	-0.111111	-0.111111	1	-0.165707	0.0133978	1	0.598131	-0.111111	0.432386	-0.111111	1	-0.111111	-0.111111	1	1
11-Tetradecen-1-ol, (E)-	-0.111111	-0.111111	-0.12949	-0.21442	-0.111111	-0.187941	0.493715	-0.207514	-0.111111	-0.111111	-0.173039	-0.111111	-0.111111	-0.238944	-0.111111	-0.111111	-0.111111	-0.111111	-0.111111	-0.111111	-0.111111	-0.165707	-0.187569	-0.111111	0.16281	-0.111111	0.169537	-0.111111	-0.111111	-0.111111	-0.111111	-0.111111	-0.111111	1
1-Butanol, 3-methyl-	0.299469	-0.217889	-0.25393	-0.198149	0.066207	-0.368551	-0.147053	-0.192217	0.066207	-0.217889	0.814641	0.299469	-0.217889	-0.327763	0.090804	0.090804	-0.217889	-0.217889	0.299469	-0.217889	-0.217889	0.395176	0.340956	-0.217889	-0.31573	0.299469	-0.389161	0.090804	-0.217889	-0.217889	0.299469	-0.217889	-0.217889	-0.217889	1
1-Heptanol, 2-propyl-	-0.111111	-0.111111	-0.12949	-0.21442	-0.111111	-0.187941	-0.199218	-0.207514	-0.111111	-0.111111	-0.173039	-0.111111	-0.111111	-0.238944	1	1	-0.111111	-0.111111	-0.111111	-0.111111	-0.111111	-0.165707	-0.187569	-0.111111	-0.124502	-0.111111	-0.198451	1	-0.111111	-0.111111	-0.111111	-0.111111	-0.111111	-0.111111	0.090804	1
1-Hexanol	-0.784908	0.187628	0.242477	0.430675	0.196227	0.512759	0.112923	0.0306559	0.196227	0.187628	-0.16453	-0.784908	-0.251776	0.402562	0.0577847	0.0577847	0.282216	0.187628	-0.784908	0.380244	-0.251776	-0.0492786	0.0759291	-0.251776	-0.262451	-0.784908	0.0358037	0.0577847	-0.251776	0.196227	-0.784908	-0.251776	-0.251776	0.0371473	-0.588563	0.0577847	1
1-Pentanol	-0.111111	-0.111111	-0.12949	0.655118	1	-0.187941	0.753565	-0.207514	1	-0.111111	0.237006	-0.111111	-0.111111	0.311749	-0.111111	-0.111111	-0.111111	-0.111111	-0.111111	-0.111111	-0.111111	-0.165707	-0.187569	-0.111111	0.302113	-0.111111	-0.198451	-0.111111	-0.111111	-0.111111	-0.111111	-0.111111	-0.111111	-0.111111	0.066207	-0.111111	0.196227	1
1-Propanol, 2-methyl-	-0.111111	1	-0.12949	-0.21442	-0.111111	0.0551667	-0.199218	-0.207514	-0.111111	1	-0.173039	-0.111111	-0.111111	-0.238944	-0.111111	-0.111111	-0.111111	1	-0.111111	-0.111111	-0.111111	0.742688	-0.187569	-0.111111	-0.464052	-0.111111	0.787231	-0.111111	-0.111111	-0.111111	-0.111111	-0.111111	-0.111111	-0.111111	-0.217889	-0.111111	0.187628	-0.111111	1
2-Penten-1-ol, (Z)-	-0.111111	-0.111111	-0.12949	-0.21442	-0.111111	-0.187941	0.493715	-0.207514	-0.111111	-0.111111	-0.173039	-0.111111	-0.111111	-0.238944	-0.111111	-0.111111	-0.111111	-0.111111	-0.111111	-0.111111	-0.111111	-0.165707	-0.187569	-0.111111	0.16281	-0.111111	0.169537	-0.111111	-0.111111	-0.111111	-0.111111	-0.111111	-0.111111	1	-0.217889	-0.111111	0.0371473	-0.111111	-0.111111	1
3-Hexen-1-ol, acetate, (E)-	-0.498295	-0.498295	0.223998	0.296867	0.186176	-0.158792	0.607	-0.0253774	0.186176	-0.498295	-0.0679388	-0.498295	0.49647	0.374361	-0.0967387	-0.0967387	0.0584083	-0.498295	-0.498295	-0.178875	0.49647	-0.509464	-0.161656	0.49647	0.67015	-0.498295	-0.00481445	-0.0967387	0.49647	0.213555	-0.498295	0.49647	0.49647	0.469091	-0.35701	-0.0967387	0.231239	0.186176	-0.498295	0.469091	1
3-Octanol, 3,7-dimethyl-	-0.111111	-0.111111	-0.12949	0.655118	1	-0.187941	0.753565	-0.207514	1	-0.111111	0.237006	-0.111111	-0.111111	0.311749	-0.111111	-0.111111	-0.111111	-0.111111	-0.111111	-0.111111	-0.111111	-0.165707	-0.187569	-0.111111	0.302113	-0.111111	-0.198451	-0.111111	-0.111111	-0.111111	-0.111111	-0.111111	-0.111111	-0.111111	0.066207	-0.111111	0.196227	1	-0.111111	-0.111111	0.186176	1
6-Octen-1-yn-3-ol, 3,7-dimethyl-	-0.111111	-0.111111	-0.12949	-0.21442	-0.111111	-0.187941	0.493715	-0.207514	-0.111111	-0.111111	-0.173039	-0.111111	-0.111111	-0.238944	-0.111111	-0.111111	-0.111111	-0.111111	-0.111111	-0.111111	-0.111111	-0.165707	-0.187569	-0.111111	0.16281	-0.111111	0.169537	-0.111111	-0.111111	-0.111111	-0.111111	-0.111111	-0.111111	1	-0.217889	-0.111111	0.0371473	-0.111111	-0.111111	1	0.469091	-0.111111	1
Hexanol <n->	1	-0.111111	-0.12949	-0.21442	-0.111111	-0.187941	-0.199218	0.253629	-0.111111	-0.111111	-0.173039	1	-0.111111	-0.238944	-0.111111	-0.111111	-0.111111	-0.111111	1	-0.111111	-0.111111	-0.165707	-0.187569	-0.111111	0.188929	1	-0.198451	-0.111111	-0.111111	-0.111111	1	-0.111111	-0.111111	-0.111111	0.299469	-0.111111	-0.784908	-0.111111	-0.111111	-0.111111	-0.498295	-0.111111	-0.111111	1
2-Isopropenyl-5-methylhex-4-enal	-0.111111	-0.111111	-0.12949	-0.21442	-0.111111	-0.187941	0.147248	-0.207514	-0.111111	-0.111111	-0.173039	-0.111111	1	-0.0140129	-0.111111	-0.111111	-0.111111	-0.111111	-0.111111	-0.111111	1	-0.165707	0.0133978	1	0.598131	-0.111111	0.432386	-0.111111	1	-0.111111	-0.111111	1	1	-0.111111	-0.217889	-0.111111	-0.251776	-0.111111	-0.111111	-0.111111	0.49647	-0.111111	-0.111111	-0.111111	1
Hexanal	0.335972	-0.350559	-0.0471512	0.121477	0.159997	0.266577	-0.123769	0.140855	0.159997	-0.350559	0.162262	0.335972	-0.740133	-0.069223	0.0245438	0.0245438	0.0419096	-0.350559	0.335972	0.533942	-0.740133	-0.221698	0.380692	-0.740133	-0.383064	0.335972	-0.747225	0.0245438	-0.740133	-0.0536026	0.335972	-0.740133	-0.740133	-0.0483929	0.296813	0.0245438	0.0569225	0.159997	-0.350559	-0.0483929	-0.427116	0.159997	-0.0483929	0.335972	-0.740133	1
Nonanal	0.425287	-0.0344828	-0.318749	-0.165015	0.386973	-0.475543	0.634093	-0.438086	0.386973	-0.0344828	-0.272298	0.425287	-0.0344828	-0.429319	-0.226054	-0.226054	-0.570881	-0.0344828	0.425287	0.0804598	-0.0344828	-0.232142	-0.13906	-0.0344828	0.32493	0.425287	0.116061	-0.226054	-0.0344828	-0.226054	0.425287	-0.0344828	-0.0344828	0.501916	-0.056976	-0.226054	-0.300523	0.386973	-0.0344828	0.501916	0.0606112	0.386973	0.501916	0.425287	-0.0344828	0.193112	1
2-Hexenal	0.081539	-0.444044	0.0431873	-0.163029	-0.25423	0.0796461	0.141301	0.0783848	-0.25423	-0.444044	-0.344209	0.081539	-0.345453	-0.15138	0.13943	0.13943	0.0243494	-0.444044	0.081539	0.27065	-0.345453	-0.538352	-0.00659555	-0.345453	0.0626968	0.081539	-0.342032	0.13943	-0.345453	0.0390854	0.081539	-0.345453	-0.345453	0.748867	-0.238573	0.13943	0.109231	-0.25423	-0.444044	0.748867	0.270333	-0.25423	0.748867	0.081539	-0.345453	0.435258	0.347101	1
2-Oxetanone, 4-methyl-	-0.111111	-0.111111	-0.12949	-0.21442	-0.111111	-0.187941	0.147248	-0.207514	-0.111111	-0.111111	-0.173039	-0.111111	1	-0.0140129	-0.111111	-0.111111	-0.111111	-0.111111	-0.111111	-0.111111	1	-0.165707	0.0133978	1	0.598131	-0.111111	0.432386	-0.111111	1	-0.111111	-0.111111	1	1	-0.111111	-0.217889	-0.111111	-0.251776	-0.111111	-0.111111	-0.111111	0.49647	-0.111111	-0.111111	-0.111111	1	-0.740133	-0.0344828	-0.345453	1
3-Heptanone, 5-ethyl-4-methyl-	-0.111111	-0.111111	-0.12949	0.655118	1	-0.187941	0.753565	-0.207514	1	-0.111111	0.237006	-0.111111	-0.111111	0.311749	-0.111111	-0.111111	-0.111111	-0.111111	-0.111111	-0.111111	-0.111111	-0.165707	-0.187569	-0.111111	0.302113	-0.111111	-0.198451	-0.111111	-0.111111	-0.111111	-0.111111	-0.111111	-0.111111	-0.111111	0.066207	-0.111111	0.196227	1	-0.111111	-0.111111	0.186176	1	-0.111111	-0.111111	-0.111111	0.159997	0.386973	-0.25423	-0.111111
3-Pentanone	0.100572	0.144844	-0.0627804	-0.399683	-0.577706	0.348205	-0.749811	0.124562	-0.577706	0.144844	0.315186	0.100572	-0.577706	-0.32075	0.157374	0.157374	0.166562	0.144844	0.100572	0.291025	-0.577706	0.457476	0.474868	-0.577706	-0.857292	0.100572	-0.238951	0.157374	-0.577706	-0.0890449	0.100572	-0.577706	-0.577706	-0.119116	0.426846	0.157374	-0.0235489	-0.577706	0.144844	-0.119116	-0.652803	-0.577706	-0.119116	0.100572	-0.577706	0.489061	-0.418563	0.154329	-0.577706
1,5-Heptadiene, 2,3,6-trimethyl-	-0.111111	-0.111111	-0.12949	-0.21442	-0.111111	-0.187941	0.147248	-0.207514	-0.111111	-0.111111	-0.173039	-0.111111	1	-0.0140129	-0.111111	-0.111111	-0.111111	-0.111111	-0.111111	-0.111111	1	-0.165707	0.0133978	1	0.598131	-0.111111	0.432386	-0.111111	1	-0.111111	-0.111111	1	1	-0.111111	-0.217889	-0.111111	-0.251776	-0.111111	-0.111111	-0.111111	0.49647	-0.111111	-0.111111	-0.111111	1	-0.740133	-0.0344828	-0.345453	1
1,6-Heptadiene, 3,5-dimethyl-	-0.190623	-0.190623	-0.161119	0.233909	0.28425	0.0202473	0.720735	-0.040116	0.28425	-0.190623	-0.0429692	-0.190623	-0.190623	0.140855	-0.190623	-0.190623	0.189949	-0.190623	-0.190623	-0.190623	-0.190623	-0.284288	-0.321794	-0.190623	0.297105	-0.190623	0.00754494	-0.190623	-0.190623	-0.190623	-0.190623	-0.190623	-0.190623	0.860159	-0.252392	-0.190623	0.215658	0.28425	-0.190623	0.860159	0.543196	0.28425	0.860159	-0.190623	-0.190623	0.0369699	0.444515	0.607892	-0.190623
1,6-Octadiene, 2,5-dimethyl-, (E)-	-0.111111	-0.111111	-0.12949	-0.21442	-0.111111	-0.187941	0.147248	-0.207514	-0.111111	-0.111111	-0.173039	-0.111111	1	-0.0140129	-0.111111	-0.111111	-0.111111	-0.111111	-0.111111	-0.111111	1	-0.165707	0.0133978	1	0.598131	-0.111111	0.432386	-0.111111	1	-0.111111	-0.111111	1	1	-0.111111	-0.217889	-0.111111	-0.251776	-0.111111	-0.111111	-0.111111	0.49647	-0.111111	-0.111111	-0.111111	1	-0.740133	-0.0344828	-0.345453	1
1,7-Nonadiene, 4,8-dimethyl-	-0.21706	0.48429	-0.252965	0.214119	0.591796	0.164206	0.304417	-0.405388	0.591796	0.48429	-0.0395382	-0.21706	-0.21706	-0.0658984	-0.21706	-0.21706	-0.21706	0.48429	-0.21706	0.443335	-0.21706	0.249677	0.19099	-0.21706	-0.291878	-0.21706	0.234496	-0.21706	-0.21706	-0.21706	-0.21706	-0.21706	-0.21706	-0.21706	-0.218841	-0.21706	0.487281	0.591796	0.48429	-0.21706	-0.285316	0.591796	-0.21706	-0.21706	-0.21706	0.212547	0.307761	-0.304497	-0.21706
3-Ethyl-1,5-octadiene	0.6689	-0.148623	0.00420729	-0.413973	-0.220204	-0.58886	-0.257372	-0.0637547	-0.220204	-0.148623	0.0231919	0.6689	-0.333225	-0.517301	0.39388	0.39388	-0.470735	-0.148623	0.6689	-0.231506	-0.333225	0.0169673	-0.119383	-0.333225	-0.116572	0.6689	-0.302257	0.39388	-0.333225	0.0793035	0.6689	-0.333225	-0.333225	0.0566992	0.562254	0.39388	-0.679039	-0.220204	-0.148623	0.0566992	-0.429726	-0.220204	0.0566992	0.6689	-0.333225	0.330624	0.292745	0.238067	-0.333225
Nona-1,3,7-triene <4,8-dimethyl-, (E)->	-0.111111	-0.111111	-0.12949	-0.21442	-0.111111	-0.187941	0.493715	-0.207514	-0.111111	-0.111111	-0.173039	-0.111111	-0.111111	-0.238944	-0.111111	-0.111111	-0.111111	-0.111111	-0.111111	-0.111111	-0.111111	-0.165707	-0.187569	-0.111111	0.16281	-0.111111	0.169537	-0.111111	-0.111111	-0.111111	-0.111111	-0.111111	-0.111111	1	-0.217889	-0.111111	0.0371473	-0.111111	-0.111111	1	0.469091	-0.111111	1	-0.111111	-0.111111	-0.0483929	0.501916	0.748867	-0.111111
1,7-Heptanediol	-0.111111	-0.111111	-0.12949	-0.21442	-0.111111	-0.187941	-0.199218	-0.207514	-0.111111	-0.111111	-0.173039	-0.111111	-0.111111	-0.238944	1	1	-0.111111	-0.111111	-0.111111	-0.111111	-0.111111	-0.165707	-0.187569	-0.111111	-0.124502	-0.111111	-0.198451	1	-0.111111	-0.111111	-0.111111	-0.111111	-0.111111	-0.111111	0.090804	1	0.0577847	-0.111111	-0.111111	-0.111111	-0.0967387	-0.111111	-0.111111	-0.111111	-0.111111	0.0245438	-0.226054	0.13943	-0.111111
Hexyl acetate	-0.111111	-0.111111	-0.12949	-0.21442	-0.111111	-0.187941	-0.199218	-0.207514	-0.111111	-0.111111	0.917682	-0.111111	-0.111111	-0.238944	-0.111111	-0.111111	-0.111111	-0.111111	-0.111111	-0.111111	-0.111111	0.58297	0.54931	-0.111111	-0.464052	-0.111111	-0.198451	-0.111111	-0.111111	-0.111111	-0.111111	-0.111111	-0.111111	-0.111111	0.850852	-0.111111	-0.30079	-0.111111	-0.111111	-0.111111	-0.151496	-0.111111	-0.111111	-0.111111	-0.111111	0.0963227	-0.302682	-0.260195	-0.111111
Methyl salicylate	-0.111111	-0.111111	-0.12949	-0.21442	-0.111111	-0.187941	0.147248	-0.207514	-0.111111	-0.111111	-0.173039	-0.111111	1	-0.0140129	-0.111111	-0.111111	-0.111111	-0.111111	-0.111111	-0.111111	1	-0.165707	0.0133978	1	0.598131	-0.111111	0.432386	-0.111111	1	-0.111111	-0.111111	1	1	-0.111111	-0.217889	-0.111111	-0.251776	-0.111111	-0.111111	-0.111111	0.49647	-0.111111	-0.111111	-0.111111	1	-0.740133	-0.0344828	-0.345453	1
.alpha.-Muurolene	1	-0.111111	-0.12949	-0.21442	-0.111111	-0.187941	-0.199218	0.253629	-0.111111	-0.111111	-0.173039	1	-0.111111	-0.238944	-0.111111	-0.111111	-0.111111	-0.111111	1	-0.111111	-0.111111	-0.165707	-0.187569	-0.111111	0.188929	1	-0.198451	-0.111111	-0.111111	-0.111111	1	-0.111111	-0.111111	-0.111111	0.299469	-0.111111	-0.784908	-0.111111	-0.111111	-0.111111	-0.498295	-0.111111	-0.111111	1	-0.111111	0.335972	0.425287	0.081539	-0.111111
.alpha.-Phellandrene	-0.111111	-0.111111	-0.12949	-0.21442	-0.111111	-0.187941	0.147248	-0.207514	-0.111111	-0.111111	-0.173039	-0.111111	1	-0.0140129	-0.111111	-0.111111	-0.111111	-0.111111	-0.111111	-0.111111	1	-0.165707	0.0133978	1	0.598131	-0.111111	0.432386	-0.111111	1	-0.111111	-0.111111	1	1	-0.111111	-0.217889	-0.111111	-0.251776	-0.111111	-0.111111	-0.111111	0.49647	-0.111111	-0.111111	-0.111111	1	-0.740133	-0.0344828	-0.345453	1
.alpha.-Pinene	-0.126739	-0.126739	0.00269943	-0.163398	-0.126739	-0.214375	0.121295	-0.143538	-0.126739	-0.126739	-0.197377	-0.126739	0.991002	0.0470429	-0.126739	-0.126739	-0.126739	-0.126739	-0.126739	-0.126739	0.991002	-0.189014	-0.0117849	0.991002	0.618938	-0.126739	0.408237	-0.126739	0.991002	0.0229102	-0.126739	0.991002	0.991002	-0.126739	-0.248535	-0.126739	-0.22685	-0.126739	-0.126739	-0.126739	0.528195	-0.126739	-0.126739	-0.126739	0.991002	-0.751769	-0.0651344	-0.34225	0.991002
.beta.-Myrcene	-0.111111	-0.111111	-0.12949	-0.21442	-0.111111	-0.187941	0.147248	-0.207514	-0.111111	-0.111111	-0.173039	-0.111111	1	-0.0140129	-0.111111	-0.111111	-0.111111	-0.111111	-0.111111	-0.111111	1	-0.165707	0.0133978	1	0.598131	-0.111111	0.432386	-0.111111	1	-0.111111	-0.111111	1	1	-0.111111	-0.217889	-0.111111	-0.251776	-0.111111	-0.111111	-0.111111	0.49647	-0.111111	-0.111111	-0.111111	1	-0.740133	-0.0344828	-0.345453	1
.beta.-Ocimene	-0.111111	-0.111111	-0.12949	-0.21442	-0.111111	-0.187941	0.147248	-0.207514	-0.111111	-0.111111	-0.173039	-0.111111	1	-0.0140129	-0.111111	-0.111111	-0.111111	-0.111111	-0.111111	-0.111111	1	-0.165707	0.0133978	1	0.598131	-0.111111	0.432386	-0.111111	1	-0.111111	-0.111111	1	1	-0.111111	-0.217889	-0.111111	-0.251776	-0.111111	-0.111111	-0.111111	0.49647	-0.111111	-0.111111	-0.111111	1	-0.740133	-0.0344828	-0.345453	1
.gamma.-Terpinene	-0.111111	-0.111111	-0.12949	-0.21442	-0.111111	-0.187941	0.147248	-0.207514	-0.111111	-0.111111	-0.173039	-0.111111	1	-0.0140129	-0.111111	-0.111111	-0.111111	-0.111111	-0.111111	-0.111111	1	-0.165707	0.0133978	1	0.598131	-0.111111	0.432386	-0.111111	1	-0.111111	-0.111111	1	1	-0.111111	-0.217889	-0.111111	-0.251776	-0.111111	-0.111111	-0.111111	0.49647	-0.111111	-0.111111	-0.111111	1	-0.740133	-0.0344828	-0.345453	1
Carene <delta-3->	-0.111111	-0.111111	0.987216	0.388328	-0.111111	-0.187941	-0.199218	0.4842	-0.111111	-0.111111	-0.173039	-0.111111	-0.111111	0.453946	-0.111111	-0.111111	-0.111111	-0.111111	-0.111111	-0.111111	-0.111111	-0.165707	-0.187569	-0.111111	0.127984	-0.111111	-0.198451	-0.111111	-0.111111	1	-0.111111	-0.111111	-0.111111	-0.111111	-0.217889	-0.111111	0.196227	-0.111111	-0.111111	-0.111111	0.213555	-0.111111	-0.111111	-0.111111	-0.111111	-0.0536026	-0.226054	0.0390854	-0.111111
Citronellol	-0.111111	-0.111111	-0.12949	-0.21442	-0.111111	-0.187941	0.147248	-0.207514	-0.111111	-0.111111	-0.173039	-0.111111	1	-0.0140129	-0.111111	-0.111111	-0.111111	-0.111111	-0.111111	-0.111111	1	-0.165707	0.0133978	1	0.598131	-0.111111	0.432386	-0.111111	1	-0.111111	-0.111111	1	1	-0.111111	-0.217889	-0.111111	-0.251776	-0.111111	-0.111111	-0.111111	0.49647	-0.111111	-0.111111	-0.111111	1	-0.740133	-0.0344828	-0.345453	1
Copaene	0.989754	-0.12771	-0.148835	-0.246453	-0.12771	-0.216017	-0.179202	0.225264	-0.12771	-0.12771	-0.19889	0.989754	0.0319275	-0.242323	-0.12771	-0.12771	-0.12771	-0.12771	0.989754	-0.12771	0.0319275	-0.190463	-0.186717	0.0319275	0.275946	0.989754	-0.137463	-0.12771	0.0319275	-0.12771	0.989754	0.0319275	0.0319275	-0.12771	0.269876	-0.12771	-0.82557	-0.12771	-0.12771	-0.12771	-0.429815	-0.12771	-0.12771	0.989754	0.0319275	0.231555	0.422765	0.0323726	0.0319275
3-Carene	-0.111111	-0.111111	-0.12949	-0.21442	-0.111111	-0.187941	0.147248	-0.207514	-0.111111	-0.111111	-0.173039	-0.111111	1	-0.0140129	-0.111111	-0.111111	-0.111111	-0.111111	-0.111111	-0.111111	1	-0.165707	0.0133978	1	0.598131	-0.111111	0.432386	-0.111111	1	-0.111111	-0.111111	1	1	-0.111111	-0.217889	-0.111111	-0.251776	-0.111111	-0.111111	-0.111111	0.49647	-0.111111	-0.111111	-0.111111	1	-0.740133	-0.0344828	-0.345453	1
D-Limonene	-0.155467	-0.155467	0.0540792	-0.0174942	0.0432834	-0.262967	0.241493	-0.144627	0.0432834	-0.155467	-0.16877	-0.155467	0.966368	0.137251	-0.155467	-0.155467	-0.155467	-0.155467	-0.155467	-0.155467	0.966368	-0.231858	-0.0595406	0.966368	0.684908	-0.155467	0.359252	-0.155467	0.966368	0.0786168	-0.155467	0.966368	0.966368	-0.155467	-0.254052	-0.155467	-0.177766	0.0432834	-0.155467	-0.155467	0.579555	0.0432834	-0.155467	-0.155467	0.966368	-0.72995	-0.0132196	-0.386028	0.966368
SENSOR R1	0.432691	-0.314963	-0.204051	0.382038	0.669748	-0.255433	0.764595	0.00811713	0.669748	-0.314963	-0.0790103	0.432691	-0.044937	0.151255	-0.267077	-0.267077	-0.0616769	-0.314963	0.432691	-0.228898	-0.044937	-0.472639	-0.413081	-0.044937	0.625654	0.432691	-0.196428	-0.267077	-0.044937	-0.193186	0.432691	-0.044937	-0.044937	0.327586	-0.0085968	-0.267077	-0.275003	0.669748	-0.314963	0.327586	0.240911	0.669748	0.327586	0.432691	-0.044937	0.205732	0.753753	0.21649	-0.044937
SENSOR R2	0.222078	-0.353324	-0.112052	0.582892	0.831311	-0.187721	0.826441	0.0126107	0.831311	-0.353324	0.0100015	0.222078	-0.0216932	0.327969	-0.277686	-0.277686	-0.0138912	-0.353324	0.222078	-0.171095	-0.0216932	-0.490608	-0.346904	-0.0216932	0.627736	0.222078	-0.261841	-0.277686	-0.0216932	-0.109274	0.222078	-0.0216932	-0.0216932	0.192984	-0.0491812	-0.277686	-0.0731295	0.831311	-0.353324	0.192984	0.340746	0.831311	0.192984	0.222078	-0.0216932	0.194816	0.628379	0.0935454	-0.0216932
SENSOR R3	0.471784	-0.498246	-0.127892	0.383693	0.521162	-0.129793	0.655017	0.179861	0.521162	-0.498246	-0.156563	0.471784	0.119109	0.266214	-0.287277	-0.287277	0.086595	-0.498246	0.471784	-0.172571	0.119109	-0.659111	-0.371917	0.119109	0.766689	0.471784	-0.283578	-0.287277	0.119109	-0.141069	0.471784	0.119109	0.119109	0.27416	-0.0862835	-0.287277	-0.318964	0.521162	-0.498246	0.27416	0.349337	0.521162	0.27416	0.471784	0.119109	0.172024	0.629643	0.268591	0.119109
FRUITY	0.0647036	0.190504	0.388801	0.735697	0.379204	0.189345	0.0658458	0.590739	0.379204	0.190504	0.35657	0.0647036	-0.332931	0.684222	-0.500518	-0.500518	0.442104	0.190504	0.0647036	-0.437618	-0.332931	0.241728	-0.344968	-0.332931	0.0193402	0.0647036	-0.102608	-0.500518	-0.332931	0.316304	0.0647036	-0.332931	-0.332931	-0.249357	0.110767	-0.500518	0.0783536	0.379204	0.190504	-0.249357	-0.124284	0.379204	-0.249357	0.0647036	-0.332931	0.0378227	-0.20751	-0.401173	-0.332931
FLAVOR	0.331903	-0.460786	0.362055	0.588463	0.282479	-0.0656416	0.367394	0.604541	0.282479	-0.460786	-0.279492	0.331903	-0.113952	0.583644	-0.0149312	-0.0149312	0.331903	-0.460786	0.331903	-0.460786	-0.113952	-0.687201	-0.715131	-0.113952	0.696569	0.331903	-0.388125	-0.0149312	-0.113952	0.307277	0.331903	-0.113952	-0.113952	0.25768	-0.220596	-0.0149312	-0.123108	0.282479	-0.460786	0.25768	0.377817	0.282479	0.25768	0.331903	-0.113952	0.0870872	0.221807	0.364845	-0.113952
CINNAMON	-0.111111	-0.111111	-0.12949	-0.21442	-0.111111	-0.187941	0.493715	-0.207514	-0.111111	-0.111111	-0.173039	-0.111111	-0.111111	-0.238944	-0.111111	-0.111111	-0.111111	-0.111111	-0.111111	-0.111111	-0.111111	-0.165707	-0.187569	-0.111111	0.16281	-0.111111	0.169537	-0.111111	-0.111111	-0.111111	-0.111111	-0.111111	-0.111111	1	-0.217889	-0.111111	0.0371473	-0.111111	-0.111111	1	0.469091	-0.111111	1	-0.111111	-0.111111	-0.0483929	0.501916	0.748867	-0.111111
ARTICHOKE	-0.162319	0.480139	-0.189169	0.454264	0.818412	-0.133989	0.549949	-0.303151	0.818412	0.480139	0.109142	-0.162319	-0.162319	0.137007	-0.162319	-0.162319	-0.162319	0.480139	-0.162319	-0.162319	-0.162319	0.283168	-0.274014	-0.162319	-0.00165845	-0.162319	0.280023	-0.162319	-0.162319	-0.162319	-0.162319	-0.162319	-0.162319	-0.162319	-0.0675477	-0.162319	0.28169	0.818412	0.480139	-0.162319	-0.123791	0.818412	-0.162319	-0.162319	-0.162319	-0.0614744	0.321627	-0.48115	-0.162319
TOMATO	0.78751	0.524984	-0.1912	-0.316603	-0.164062	-0.126744	-0.294157	0.0885232	-0.164062	0.524984	-0.255502	0.78751	-0.164062	-0.352814	-0.164062	-0.164062	-0.164062	0.524984	0.78751	-0.164062	-0.164062	0.318657	-0.276956	-0.164062	-0.125976	0.78751	0.318238	-0.164062	-0.164062	-0.164062	0.78751	-0.164062	-0.164062	-0.164062	0.121348	-0.164062	-0.555851	-0.164062	0.524984	-0.164062	-0.735761	-0.164062	-0.164062	0.78751	-0.164062	0.0703351	0.342838	-0.205539	-0.164062
BALSAMIC RESIN	-0.162763	-0.162763	0.467046	0.0403772	-0.162763	-0.275308	0.0119432	0.102814	-0.162763	-0.162763	-0.253479	-0.162763	0.811426	0.254678	-0.162763	-0.162763	-0.162763	-0.162763	-0.162763	-0.162763	0.811426	-0.242739	-0.0985621	0.811426	0.599691	-0.162763	0.262395	-0.162763	0.811426	0.490678	-0.162763	0.811426	0.811426	-0.162763	-0.319178	-0.162763	-0.105349	-0.162763	-0.162763	-0.162763	0.560881	-0.162763	-0.162763	-0.162763	0.811426	-0.68045	-0.163175	-0.279897	0.811426
HERBAL	-0.254189	0.421035	-0.296235	-0.490529	-0.254189	0.0359309	-0.455752	-0.474731	-0.254189	0.421035	0.500832	-0.254189	-0.254189	-0.546631	0.143051	0.143051	-0.254189	0.421035	-0.254189	0.30178	-0.254189	0.788441	0.645966	-0.254189	-0.892297	-0.254189	0.145005	0.143051	-0.254189	-0.254189	-0.254189	-0.254189	-0.254189	-0.254189	0.490522	0.143051	0.0776615	-0.254189	0.421035	-0.254189	-0.551452	-0.254189	-0.254189	-0.254189	-0.254189	0.142097	-0.310351	-0.298481	-0.254189
WILD FLOWER	-0.111111	-0.111111	-0.12949	-0.21442	-0.111111	0.447879	-0.199218	-0.207514	-0.111111	-0.111111	-0.173039	-0.111111	-0.111111	-0.238944	-0.111111	-0.111111	-0.111111	-0.111111	-0.111111	1	-0.111111	-0.165707	0.750277	-0.111111	-0.368282	-0.111111	-0.198451	-0.111111	-0.111111	-0.111111	-0.111111	-0.111111	-0.111111	-0.111111	-0.217889	-0.111111	0.380244	-0.111111	-0.111111	-0.111111	-0.178875	-0.111111	-0.111111	-0.111111	-0.111111	0.533942	0.0804598	0.27065	-0.111111
ALMOND	-0.202028	-0.202028	-0.0813992	0.190983	-0.202028	0.750561	-0.362229	0.419979	-0.202028	-0.202028	-0.116124	-0.202028	-0.202028	0.361654	0.460348	0.460348	0.758499	-0.202028	-0.202028	0.195351	-0.202028	-0.301298	-0.00563587	-0.202028	-0.170559	-0.202028	-0.360834	0.460348	-0.202028	-0.202028	-0.202028	-0.202028	-0.202028	-0.202028	-0.212153	0.460348	0.414407	-0.202028	-0.202028	-0.202028	-0.0711505	-0.202028	-0.202028	-0.202028	-0.202028	0.241821	-0.599496	0.200965	-0.202028
p-value	1-Iodo-2-methylundecane	Butane, 2-isothiocyanato-	Cyclopropane, 1,1-dimethyl-2-(1-methyl-2-propenyl)-	Decane	Decane, 2,6,7-trimethyl-	Decane, 4-methyl-	Dodecane	Dodecane, 2,6,10-trimethyl-	Dodecane, 4,6-dimethyl-	Heptane, 2,2,4,6,6-pentamethyl-	Heptane, 3-ethyl-5-methyl-	Hexadecane	Hexadecane, 2,6,10,14-tetramethyl-	Hexane <n->	Nonane, 2,2,4,4,6,8,8-heptamethyl-	Nonane, 2,3-dimethyl-	Nonane, 2-methyl-	Nonane, 2-methyl-5-propyl-	Octane, 2,4,6-trimethyl-	Octane, 3,4,5,6-tetramethyl-	Propane, 1-(1,1-dimethylethoxy)-2-methyl-	Undecane	Tridecane	Acetic acid, 1,7,7-trimethyl-bicyclo[2.2.1]hept-2-yl ester	Acetic acid, hexyl ester	1-Heptene, 4-methyl-	1-Octene, 3,7-dimethyl-	1-Undecene, 4-methyl-	2-Octene, 2,6-dimethyl-	2-Undecene, 4,5-dimethyl-, [R*,S*-(Z)]-	5-Undecene, 9-methyl-, (Z)-	Cyclohexene, 1-methyl-4-(1-methylethylidene)-	1,6,10-Dodecatrien-3-ol, 3,7,11-trimethyl-, [S-(Z)]-	11-Tetradecen-1-ol, (E)-	1-Butanol, 3-methyl-	1-Heptanol, 2-propyl-	1-Hexanol	1-Pentanol	1-Propanol, 2-methyl-	2-Penten-1-ol, (Z)-	3-Hexen-1-ol, acetate, (E)-	3-Octanol, 3,7-dimethyl-	6-Octen-1-yn-3-ol, 3,7-dimethyl-	Hexanol <n->	2-Isopropenyl-5-methylhex-4-enal	Hexanal	Nonanal	2-Hexenal	2-Oxetanone, 4-methyl-
1-Iodo-2-methylundecane	0
Butane, 2-isothiocyanato-	0.759923	0
Cyclopropane, 1,1-dimethyl-2-(1-methyl-2-propenyl)-	0.721442	0.721442	0
Decane	0.551932	0.551932	0.177108	0
Decane, 2,6,7-trimethyl-	0.759923	0.759923	0.721442	0.0397795	0
Decane, 4-methyl-	0.603096	0.87969	0.872309	0.499951	0.603096	0
Dodecane	0.581098	0.581098	0.518627	0.305162	0.0118368	0.341028	0
Dodecane, 2,6,10-trimethyl-	0.479521	0.56511	0.0659609	0.113048	0.56511	0.160858	0.289726	0
Dodecane, 4,6-dimethyl-	0.759923	0.759923	0.721442	0.0397795	1.70161e-61	0.603096	0.0118368	0.56511	0
Heptane, 2,2,4,6,6-pentamethyl-	0.759923	0	0.721442	0.551932	0.759923	0.87969	0.581098	0.56511	0.759923	0
Heptane, 3-ethyl-5-methyl-	0.632609	0.632609	0.649061	0.729069	0.509703	0.813415	0.909674	0.715045	0.509703	0.632609	0
Hexadecane	4.15431e-61	0.759923	0.721442	0.551932	0.759923	0.603096	0.581098	0.479521	0.759923	0.759923	0.632609	0
Hexadecane, 2,6,10,14-tetramethyl-	0.759923	0.759923	0.721442	0.551932	0.759923	0.603096	0.684788	0.56511	0.759923	0.759923	0.632609	0.759923	0
Hexane <n->	0.506145	0.506145	0.0883613	0.000349114	0.380551	0.220744	0.753963	0.012567	0.380551	0.506145	0.953145	0.506145	0.969353	0
Nonane, 2,2,4,4,6,8,8-heptamethyl-	0.759923	0.759923	0.721442	0.551932	0.759923	0.603096	0.581098	0.56511	0.759923	0.759923	0.632609	0.759923	0.759923	0.506145	0
Nonane, 2,3-dimethyl-	0.759923	0.759923	0.721442	0.551932	0.759923	0.603096	0.581098	0.56511	0.759923	0.759923	0.632609	0.759923	0.759923	0.506145	0	0
Nonane, 2-methyl-	0.759923	0.759923	0.893705	0.183698	0.759923	0.00427979	0.581098	0.0201755	0.759923	0.759923	0.876613	0.759923	0.759923	0.0298328	0.759923	0.759923	0
Nonane, 2-methyl-5-propyl-	0.759923	0	0.721442	0.551932	0.759923	0.87969	0.581098	0.56511	0.759923	0	0.632609	0.759923	0.759923	0.506145	0.759923	0.759923	0.759923	0
Octane, 2,4,6-trimethyl-	5.38399e-62	0.759923	0.721442	0.551932	0.759923	0.603096	0.581098	0.479521	0.759923	0.759923	0.632609	5.38399e-62	0.759923	0.506145	0.759923	0.759923	0.759923	0.759923	0
Octane, 3,4,5,6-tetramethyl-	0.759923	0.759923	0.721442	0.551932	0.759923	0.194272	0.581098	0.56511	0.759923	0.759923	0.632609	0.759923	0.759923	0.506145	0.759923	0.759923	0.759923	0.759923	0.759923	0
Propane, 1-(1,1-dimethylethoxy)-2-methyl-	0.759923	0.759923	0.721442	0.551932	0.759923	0.603096	0.684788	0.56511	0.759923	0.759923	0.632609	0.759923	0	0.969353	0.759923	0.759923	0.759923	0.759923	0.759923	0.759923	0
Undecane	0.647306	0.0138683	0.592961	0.367733	0.647306	0.822824	0.404474	0.384212	0.647306	0.0138683	0.163447	0.647306	0.647306	0.312154	0.647306	0.647306	0.647306	0.0138683	0.647306	0.647306	0.647306	0
Tridecane	0.603826	0.603826	0.544023	0.304038	0.603826	0.542499	0.444257	0.321014	0.603826	0.603826	0.213379	0.603826	0.970698	0.303012	0.603826	0.603826	0.603826	0.603826	0.603826	0.0124273	0.970698	0.547453	0
Acetic acid, 1,7,7-trimethyl-bicyclo[2.2.1]hept-2-yl ester	0.759923	0.759923	0.721442	0.551932	0.759923	0.603096	0.684788	0.56511	0.759923	0.759923	0.632609	0.759923	0	0.969353	0.759923	0.759923	0.759923	0.759923	0.759923	0.759923	5.38399e-62	0.647306	0.970698	0
Acetic acid, hexyl ester	0.601155	0.176688	0.709614	0.350802	0.396216	0.441158	0.101684	0.59504	0.396216	0.176688	0.343139	0.601155	0.0677651	0.27255	0.731835	0.731835	0.910637	0.176688	0.601155	0.295046	0.0677651	0.0265828	0.131694	0.0677651	0
1-Heptene, 4-methyl-	5.38399e-62	0.759923	0.721442	0.551932	0.759923	0.603096	0.581098	0.479521	0.759923	0.759923	0.632609	5.38399e-62	0.759923	0.506145	0.759923	0.759923	0.759923	0.759923	4.15431e-61	0.759923	0.759923	0.647306	0.603826	0.759923	0.601155	0
1-Octene, 3,7-dimethyl-	0.582586	0.00687376	0.520285	0.274693	0.582586	0.741229	0.846795	0.291736	0.582586	0.00687376	0.384895	0.582586	0.212036	0.40124	0.582586	0.582586	0.582586	0.00687376	0.582586	0.582586	0.212036	0.132169	0.539661	0.212036	0.960298	0.582586	0
1-Undecene, 4-methyl-	0.759923	0.759923	0.721442	0.551932	0.759923	0.603096	0.581098	0.56511	0.759923	0.759923	0.632609	0.759923	0.759923	0.506145	0	0	0.759923	0.759923	0.759923	0.759923	0.759923	0.647306	0.603826	0.759923	0.731835	0.759923	0.582586	0
2-Octene, 2,6-dimethyl-	0.759923	0.759923	0.721442	0.551932	0.759923	0.603096	0.684788	0.56511	0.759923	0.759923	0.632609	0.759923	0	0.969353	0.759923	0.759923	0.759923	0.759923	0.759923	0.759923	0	0.647306	0.970698	5.38399e-62	0.0677651	0.759923	0.212036	0.759923	0
2-Undecene, 4,5-dimethyl-, [R*,S*-(Z)]-	0.759923	0.759923	1.15054e-07	0.267457	0.759923	0.603096	0.581098	0.156156	0.759923	0.759923	0.632609	0.759923	0.759923	0.18756	0.759923	0.759923	0.759923	0.759923	0.759923	0.759923	0.759923	0.647306	0.603826	0.759923	0.724575	0.759923	0.582586	0.759923	0.759923	0
5-Undecene, 9-methyl-, (Z)-	1.70161e-61	0.759923	0.721442	0.551932	0.759923	0.603096	0.581098	0.479521	0.759923	0.759923	0.632609	1.70161e-61	0.759923	0.506145	0.759923	0.759923	0.759923	0.759923	4.15431e-61	0.759923	0.759923	0.647306	0.603826	0.759923	0.601155	1.70161e-61	0.582586	0.759923	0.759923	0.759923	0
Cyclohexene, 1-methyl-4-(1-methylethylidene)-	0.759923	0.759923	0.721442	0.551932	0.759923	0.603096	0.684788	0.56511	0.759923	0.759923	0.632609	0.759923	0	0.969353	0.759923	0.759923	0.759923	0.759923	0.759923	0.759923	0	0.647306	0.970698	0	0.0677651	0.759923	0.212036	0.759923	0	0.759923	0.759923	0
1,6,10-Dodecatrien-3-ol, 3,7,11-trimethyl-, [S-(Z)]-	0.759923	0.759923	0.721442	0.551932	0.759923	0.603096	0.684788	0.56511	0.759923	0.759923	0.632609	0.759923	0	0.969353	0.759923	0.759923	0.759923	0.759923	0.759923	0.759923	0	0.647306	0.970698	0	0.0677651	0.759923	0.212036	0.759923	0	0.759923	0.759923	0	0
11-Tetradecen-1-ol, (E)-	0.759923	0.759923	0.721442	0.551932	0.759923	0.603096	0.146987	0.56511	0.759923	0.759923	0.632609	0.759923	0.759923	0.506145	0.759923	0.759923	0.759923	0.759923	0.759923	0.759923	0.759923	0.647306	0.603826	0.759923	0.653144	0.759923	0.639614	0.759923	0.759923	0.759923	0.759923	0.759923	0.759923	0
1-Butanol, 3-methyl-	0.400568	0.54536	0.47898	0.583171	0.855805	0.294665	0.685188	0.59472	0.855805	0.54536	0.00410218	0.400568	0.54536	0.355204	0.802996	0.802996	0.54536	0.54536	0.400568	0.54536	0.54536	0.258369	0.334983	0.54536	0.374169	0.400568	0.266342	0.802996	0.54536	0.54536	0.400568	0.54536	0.54536	0.54536	0
1-Heptanol, 2-propyl-	0.759923	0.759923	0.721442	0.551932	0.759923	0.603096	0.581098	0.56511	0.759923	0.759923	0.632609	0.759923	0.759923	0.506145	0	0	0.759923	0.759923	0.759923	0.759923	0.759923	0.647306	0.603826	0.759923	0.731835	0.759923	0.582586	0	0.759923	0.759923	0.759923	0.759923	0.759923	0.759923	0.802996	0
1-Hexanol	0.00715721	0.60371	0.499684	0.214053	0.586903	0.129639	0.756106	0.933003	0.586903	0.60371	0.649675	0.00715721	0.482845	0.248762	0.874017	0.874017	0.429516	0.60371	0.00715721	0.278407	0.482845	0.892464	0.834859	0.482845	0.463825	0.00715721	0.92178	0.874017	0.482845	0.586903	0.00715721	0.482845	0.482845	0.918852	0.073459	0.874017	0
1-Pentanol	0.759923	0.759923	0.721442	0.0397795	5.38399e-62	0.603096	0.0118368	0.56511	0	0.759923	0.509703	0.759923	0.759923	0.380551	0.759923	0.759923	0.759923	0.759923	0.759923	0.759923	0.759923	0.647306	0.603826	0.759923	0.396216	0.759923	0.582586	0.759923	0.759923	0.759923	0.759923	0.759923	0.759923	0.759923	0.855805	0.759923	0.586903	0
1-Propanol, 2-methyl-	0.759923	5.38399e-62	0.721442	0.551932	0.759923	0.87969	0.581098	0.56511	0.759923	5.38399e-62	0.632609	0.759923	0.759923	0.506145	0.759923	0.759923	0.759923	0	0.759923	0.759923	0.759923	0.0138683	0.603826	0.759923	0.176688	0.759923	0.00687376	0.759923	0.759923	0.759923	0.759923	0.759923	0.759923	0.759923	0.54536	0.759923	0.60371	0.759923	0
2-Penten-1-ol, (Z)-	0.759923	0.759923	0.721442	0.551932	0.759923	0.603096	0.146987	0.56511	0.759923	0.759923	0.632609	0.759923	0.759923	0.506145	0.759923	0.759923	0.759923	0.759923	0.759923	0.759923	0.759923	0.647306	0.603826	0.759923	0.653144	0.759923	0.639614	0.759923	0.759923	0.759923	0.759923	0.759923	0.759923	1.70161e-61	0.54536	0.759923	0.918852	0.759923	0.759923	0
3-Hexen-1-ol, acetate, (E)-	0.142692	0.142692	0.533858	0.404871	0.606564	0.66127	0.0627524	0.944523	0.606564	0.142692	0.852068	0.142692	0.144394	0.286524	0.790353	0.790353	0.872667	0.142692	0.142692	0.620992	0.144394	0.132544	0.655474	0.144394	0.033975	0.142692	0.989469	0.790353	0.144394	0.553576	0.142692	0.144394	0.144394	0.171411	0.311198	0.790353	0.520355	0.606564	0.142692	0.171411	0
3-Octanol, 3,7-dimethyl-	0.759923	0.759923	0.721442	0.0397795	1.70161e-61	0.603096	0.0118368	0.56511	4.15431e-61	0.759923	0.509703	0.759923	0.759923	0.380551	0.759923	0.759923	0.759923	0.759923	0.759923	0.759923	0.759923	0.647306	0.603826	0.759923	0.396216	0.759923	0.582586	0.759923	0.759923	0.759923	0.759923	0.759923	0.759923	0.759923	0.855805	0.759923	0.586903	1.70161e-61	0.759923	0.759923	0.606564	0
6-Octen-1-yn-3-ol, 3,7-dimethyl-	0.759923	0.759923	0.721442	0.551932	0.759923	0.603096	0.146987	0.56511	0.759923	0.759923	0.632609	0.759923	0.759923	0.506145	0.759923	0.759923	0.759923	0.759923	0.759923	0.759923	0.759923	0.647306	0.603826	0.759923	0.653144	0.759923	0.639614	0.759923	0.759923	0.759923	0.759923	0.759923	0.759923	0	0.54536	0.759923	0.918852	0.759923	0.759923	1.70161e-61	0.171411	0.759923	0
Hexanol <n->	1.70161e-61	0.759923	0.721442	0.551932	0.759923	0.603096	0.581098	0.479521	0.759923	0.759923	0.632609	1.70161e-61	0.759923	0.506145	0.759923	0.759923	0.759923	0.759923	1.70161e-61	0.759923	0.759923	0.647306	0.603826	0.759923	0.601155	0	0.582586	0.759923	0.759923	0.759923	4.15431e-61	0.759923	0.759923	0.759923	0.400568	0.759923	0.00715721	0.759923	0.759923	0.759923	0.142692	0.759923	0.759923	0
2-Isopropenyl-5-methylhex-4-enal	0.759923	0.759923	0.721442	0.551932	0.759923	0.603096	0.684788	0.56511	0.759923	0.759923	0.632609	0.759923	0	0.969353	0.759923	0.759923	0.759923	0.759923	0.759923	0.759923	0	0.647306	0.970698	1.70161e-61	0.0677651	0.759923	0.212036	0.759923	0	0.759923	0.759923	0	0	0.759923	0.54536	0.759923	0.482845	0.759923	0.759923	0.759923	0.144394	0.759923	0.759923	0.759923	0
Hexanal	0.342552	0.320646	0.897086	0.738155	0.658828	0.456565	0.733364	0.69792	0.658828	0.320646	0.654251	0.342552	0.0143787	0.849298	0.946343	0.946343	0.908484	0.320646	0.342552	0.111897	0.0143787	0.538176	0.277793	0.0143787	0.274559	0.342552	0.0129935	0.946343	0.0143787	0.883081	0.342552	0.0143787	0.0143787	0.894388	0.404962	0.946343	0.875885	0.658828	0.320646	0.894388	0.218283	0.658828	0.894388	0.342552	0.0143787	0
Nonanal	0.220475	0.924659	0.369365	0.6487	0.269275	0.164793	0.0489657	0.205395	0.269275	0.924659	0.446583	0.220475	0.924659	0.215659	0.530011	0.530011	0.0847799	0.924659	0.220475	0.825129	0.924659	0.518682	0.701621	0.924659	0.359626	0.220475	0.749509	0.530011	0.924659	0.530011	0.220475	0.924659	0.924659	0.139352	0.875769	0.530011	0.39883	0.269275	0.924659	0.139352	0.867899	0.269275	0.139352	0.220475	0.924659	0.592971	0
2-Hexenal	0.822815	0.198585	0.905704	0.652702	0.478443	0.826875	0.697003	0.829583	0.478443	0.198585	0.33009	0.822815	0.328229	0.676341	0.700857	0.700857	0.946767	0.198585	0.822815	0.449448	0.328229	0.108407	0.985573	0.328229	0.863389	0.822815	0.33336	0.700857	0.328229	0.914631	0.822815	0.328229	0.328229	0.0126865	0.506825	0.700857	0.763887	0.478443	0.198585	0.0126865	0.450001	0.478443	0.0126865	0.822815	0.328229	0.208674	0.325772	0
2-Oxetanone, 4-methyl-	0.759923	0.759923	0.721442	0.551932	0.759923	0.603096	0.684788	0.56511	0.759923	0.759923	0.632609	0.759923	5.38399e-62	0.969353	0.759923	0.759923	0.759923	0.759923	0.759923	0.759923	0	0.647306	0.970698	1.70161e-61	0.0677651	0.759923	0.212036	0.759923	0	0.759923	0.759923	0	5.38399e-62	0.759923	0.54536	0.759923	0.482845	0.759923	0.759923	0.759923	0.144394	0.759923	0.759923	0.759923	0	0.0143787	0.924659	0.328229	0
3-Heptanone, 5-ethyl-4-methyl-	0.759923	0.759923	0.721442	0.0397795	1.70161e-61	0.603096	0.0118368	0.56511	4.15431e-61	0.759923	0.509703	0.759923	0.759923	0.380551	0.759923	0.759923	0.759923	0.759923	0.759923	0.759923	0.759923	0.647306	0.603826	0.759923	0.396216	0.759923	0.582586	0.759923	0.759923	0.759923	0.759923	0.759923	0.759923	0.759923	0.855805	0.759923	0.586903	1.70161e-61	0.759923	0.759923	0.606564	4.15431e-61	0.759923	0.759923	0.759923	0.658828	0.269275	0.478443	0.759923
3-Pentanone	0.78221	0.689718	0.863208	0.252483	0.080286	0.324131	0.0125125	0.731708	0.080286	0.689718	0.375037	0.78221	0.080286	0.366198	0.664145	0.664145	0.645586	0.689718	0.78221	0.414617	0.080286	0.183719	0.165478	0.080286	0.00152193	0.78221	0.506132	0.664145	0.080286	0.806751	0.78221	0.080286	0.080286	0.743099	0.218606	0.664145	0.948515	0.080286	0.689718	0.743099	0.0407289	0.080286	0.743099	0.78221	0.080286	0.15143	0.228644	0.670331	0.080286
1,5-Heptadiene, 2,3,6-trimethyl-	0.759923	0.759923	0.721442	0.551932	0.759923	0.603096	0.684788	0.56511	0.759923	0.759923	0.632609	0.759923	5.38399e-62	0.969353	0.759923	0.759923	0.759923	0.759923	0.759923	0.759923	0	0.647306	0.970698	0	0.0677651	0.759923	0.212036	0.759923	0	0.759923	0.759923	0	5.38399e-62	0.759923	0.54536	0.759923	0.482845	0.759923	0.759923	0.759923	0.144394	0.759923	0.759923	0.759923	1.70161e-61	0.0143787	0.924659	0.328229	0
1,6-Heptadiene, 3,5-dimethyl-	0.597838	0.597838	0.65656	0.515413	0.426055	0.955727	0.0186887	0.912387	0.426055	0.597838	0.906178	0.597838	0.597838	0.697921	0.597838	0.597838	0.599157	0.597838	0.597838	0.597838	0.597838	0.42599	0.36455	0.597838	0.404478	0.597838	0.983496	0.597838	0.597838	0.597838	0.597838	0.597838	0.597838	0.00140835	0.481739	0.597838	0.549583	0.426055	0.597838	0.00140835	0.104654	0.426055	0.00140835	0.597838	0.597838	0.919239	0.198052	0.0622621	0.597838
1,6-Octadiene, 2,5-dimethyl-, (E)-	0.759923	0.759923	0.721442	0.551932	0.759923	0.603096	0.684788	0.56511	0.759923	0.759923	0.632609	0.759923	0	0.969353	0.759923	0.759923	0.759923	0.759923	0.759923	0.759923	0	0.647306	0.970698	5.38399e-62	0.0677651	0.759923	0.212036	0.759923	0	0.759923	0.759923	0	0	0.759923	0.54536	0.759923	0.482845	0.759923	0.759923	0.759923	0.144394	0.759923	0.759923	0.759923	0	0.0143787	0.924659	0.328229	0
1,7-Nonadiene, 4,8-dimethyl-	0.546927	0.156068	0.48071	0.552504	0.0715016	0.650329	0.392442	0.24514	0.0715016	0.156068	0.913645	0.546927	0.546927	0.856472	0.546927	0.546927	0.546927	0.156068	0.546927	0.199388	0.546927	0.486625	0.597119	0.546927	0.413187	0.546927	0.514329	0.546927	0.546927	0.546927	0.546927	0.546927	0.546927	0.546927	0.54356	0.546927	0.15315	0.0715016	0.156068	0.546927	0.424245	0.0715016	0.546927	0.546927	0.546927	0.555494	0.386997	0.392312	0.546927
3-Ethyl-1,5-octadiene	0.0344344	0.681973	0.990797	0.234318	0.54099	0.073278	0.472833	0.861102	0.54099	0.681973	0.949295	0.0344344	0.346759	0.125697	0.260076	0.260076	0.16971	0.681973	0.0344344	0.519861	0.346759	0.962895	0.742541	0.346759	0.748436	0.0344344	0.395979	0.260076	0.346759	0.82761	0.0344344	0.346759	0.346759	0.876369	0.0906878	0.260076	0.0308284	0.54099	0.681973	0.876369	0.215176	0.54099	0.876369	0.0344344	0.346759	0.350768	0.411736	0.507753	0.346759
Nona-1,3,7-triene <4,8-dimethyl-, (E)->	0.759923	0.759923	0.721442	0.551932	0.759923	0.603096	0.146987	0.56511	0.759923	0.759923	0.632609	0.759923	0.759923	0.506145	0.759923	0.759923	0.759923	0.759923	0.759923	0.759923	0.759923	0.647306	0.603826	0.759923	0.653144	0.759923	0.639614	0.759923	0.759923	0.759923	0.759923	0.759923	0.759923	0	0.54536	0.759923	0.918852	0.759923	0.759923	1.70161e-61	0.171411	0.759923	4.15431e-61	0.759923	0.759923	0.894388	0.139352	0.0126865	0.759923
1,7-Heptanediol	0.759923	0.759923	0.721442	0.551932	0.759923	0.603096	0.581098	0.56511	0.759923	0.759923	0.632609	0.759923	0.759923	0.506145	0	0	0.759923	0.759923	0.759923	0.759923	0.759923	0.647306	0.603826	0.759923	0.731835	0.759923	0.582586	0	0.759923	0.759923	0.759923	0.759923	0.759923	0.759923	0.802996	0	0.874017	0.759923	0.759923	0.759923	0.790353	0.759923	0.759923	0.759923	0.759923	0.946343	0.530011	0.700857	0.759923
Hexyl acetate	0.759923	0.759923	0.721442	0.551932	0.759923	0.603096	0.581098	0.56511	0.759923	0.759923	0.000181722	0.759923	0.759923	0.506145	0.759923	0.759923	0.759923	0.759923	0.759923	0.759923	0.759923	0.0769267	0.100035	0.759923	0.176688	0.759923	0.582586	0.759923	0.759923	0.759923	0.759923	0.759923	0.759923	0.759923	0.00180106	0.759923	0.398391	0.759923	0.759923	0.759923	0.676103	0.759923	0.759923	0.759923	0.759923	0.791238	0.395282	0.467818	0.759923
Methyl salicylate	0.759923	0.759923	0.721442	0.551932	0.759923	0.603096	0.684788	0.56511	0.759923	0.759923	0.632609	0.759923	0	0.969353	0.759923	0.759923	0.759923	0.759923	0.759923	0.759923	0	0.647306	0.970698	1.70161e-61	0.0677651	0.759923	0.212036	0.759923	0	0.759923	0.759923	0	0	0.759923	0.54536	0.759923	0.482845	0.759923	0.759923	0.759923	0.144394	0.759923	0.759923	0.759923	5.38399e-62	0.0143787	0.924659	0.328229	0
.alpha.-Muurolene	1.70161e-61	0.759923	0.721442	0.551932	0.759923	0.603096	0.581098	0.479521	0.759923	0.759923	0.632609	1.70161e-61	0.759923	0.506145	0.759923	0.759923	0.759923	0.759923	5.38399e-62	0.759923	0.759923	0.647306	0.603826	0.759923	0.601155	1.70161e-61	0.582586	0.759923	0.759923	0.759923	4.15431e-61	0.759923	0.759923	0.759923	0.400568	0.759923	0.00715721	0.759923	0.759923	0.759923	0.142692	0.759923	0.759923	0	0.759923	0.342552	0.220475	0.822815	0.759923
.alpha.-Phellandrene	0.759923	0.759923	0.721442	0.551932	0.759923	0.603096	0.684788	0.56511	0.759923	0.759923	0.632609	0.759923	0	0.969353	0.759923	0.759923	0.759923	0.759923	0.759923	0.759923	1.70161e-61	0.647306	0.970698	0	0.0677651	0.759923	0.212036	0.759923	0	0.759923	0.759923	0	0	0.759923	0.54536	0.759923	0.482845	0.759923	0.759923	0.759923	0.144394	0.759923	0.759923	0.759923	5.38399e-62	0.0143787	0.924659	0.328229	0
.alpha.-Pinene	0.727169	0.727169	0.994095	0.651958	0.727169	0.552019	0.738536	0.6924	0.727169	0.727169	0.584668	0.727169	2.83759e-08	0.897321	0.727169	0.727169	0.727169	0.727169	0.727169	0.727169	2.83759e-08	0.600989	0.974224	2.83759e-08	0.056399	0.727169	0.241518	0.727169	2.83759e-08	0.94991	0.727169	2.83759e-08	2.83759e-08	0.727169	0.488686	0.727169	0.528524	0.727169	0.727169	0.727169	0.11655	0.727169	0.727169	0.727169	2.83759e-08	0.0121569	0.858122	0.333032	2.83759e-08
.beta.-Myrcene	0.759923	0.759923	0.721442	0.551932	0.759923	0.603096	0.684788	0.56511	0.759923	0.759923	0.632609	0.759923	0	0.969353	0.759923	0.759923	0.759923	0.759923	0.759923	0.759923	5.38399e-62	0.647306	0.970698	5.38399e-62	0.0677651	0.759923	0.212036	0.759923	0	0.759923	0.759923	5.38399e-62	0	0.759923	0.54536	0.759923	0.482845	0.759923	0.759923	0.759923	0.144394	0.759923	0.759923	0.759923	0	0.0143787	0.924659	0.328229	5.38399e-62
.beta.-Ocimene	0.759923	0.759923	0.721442	0.551932	0.759923	0.603096	0.684788	0.56511	0.759923	0.759923	0.632609	0.759923	0	0.969353	0.759923	0.759923	0.759923	0.759923	0.759923	0.759923	0	0.647306	0.970698	1.70161e-61	0.0677651	0.759923	0.212036	0.759923	0	0.759923	0.759923	0	0	0.759923	0.54536	0.759923	0.482845	0.759923	0.759923	0.759923	0.144394	0.759923	0.759923	0.759923	5.38399e-62	0.0143787	0.924659	0.328229	0
.gamma.-Terpinene	0.759923	0.759923	0.721442	0.551932	0.759923	0.603096	0.684788	0.56511	0.759923	0.759923	0.632609	0.759923	5.38399e-62	0.969353	0.759923	0.759923	0.759923	0.759923	0.759923	0.759923	0	0.647306	0.970698	0	0.0677651	0.759923	0.212036	0.759923	0	0.759923	0.759923	0	5.38399e-62	0.759923	0.54536	0.759923	0.482845	0.759923	0.759923	0.759923	0.144394	0.759923	0.759923	0.759923	5.38399e-62	0.0143787	0.924659	0.328229	1.70161e-61
Carene <delta-3->	0.759923	0.759923	1.15054e-07	0.267457	0.759923	0.603096	0.581098	0.156156	0.759923	0.759923	0.632609	0.759923	0.759923	0.18756	0.759923	0.759923	0.759923	0.759923	0.759923	0.759923	0.759923	0.647306	0.603826	0.759923	0.724575	0.759923	0.582586	0.759923	0.759923	0	0.759923	0.759923	0.759923	0.759923	0.54536	0.759923	0.586903	0.759923	0.759923	0.759923	0.553576	0.759923	0.759923	0.759923	0.759923	0.883081	0.530011	0.914631	0.759923
Citronellol	0.759923	0.759923	0.721442	0.551932	0.759923	0.603096	0.684788	0.56511	0.759923	0.759923	0.632609	0.759923	0	0.969353	0.759923	0.759923	0.759923	0.759923	0.759923	0.759923	0	0.647306	0.970698	1.70161e-61	0.0677651	0.759923	0.212036	0.759923	0	0.759923	0.759923	0	0	0.759923	0.54536	0.759923	0.482845	0.759923	0.759923	0.759923	0.144394	0.759923	0.759923	0.759923	5.38399e-62	0.0143787	0.924659	0.328229	0
Copaene	4.76294e-08	0.725146	0.68154	0.492454	0.725146	0.548902	0.620344	0.531487	0.725146	0.725146	0.581734	4.76294e-08	0.93023	0.499964	0.725146	0.725146	0.725146	0.725146	4.76294e-08	0.725146	0.93023	0.598151	0.605501	0.93023	0.440271	4.76294e-08	0.704918	0.725146	0.93023	0.725146	4.76294e-08	0.93023	0.93023	0.725146	0.450797	0.725146	0.00326243	0.725146	0.725146	0.725146	0.215071	0.725146	0.725146	4.76294e-08	0.93023	0.51977	0.22352	0.929259	0.93023
3-Carene	0.759923	0.759923	0.721442	0.551932	0.759923	0.603096	0.684788	0.56511	0.759923	0.759923	0.632609	0.759923	0	0.969353	0.759923	0.759923	0.759923	0.759923	0.759923	0.759923	0	0.647306	0.970698	5.38399e-62	0.0677651	0.759923	0.212036	0.759923	0	0.759923	0.759923	0	0	0.759923	0.54536	0.759923	0.482845	0.759923	0.759923	0.759923	0.144394	0.759923	0.759923	0.759923	0	0.0143787	0.924659	0.328229	0
D-Limonene	0.668017	0.668017	0.882047	0.961743	0.905495	0.462915	0.501479	0.690163	0.905495	0.668017	0.641153	0.668017	5.3746e-06	0.705355	0.668017	0.668017	0.668017	0.668017	0.668017	0.668017	5.3746e-06	0.519208	0.870216	5.3746e-06	0.0288633	0.668017	0.307948	0.668017	5.3746e-06	0.829085	0.668017	5.3746e-06	5.3746e-06	0.668017	0.478762	0.668017	0.623195	0.905495	0.668017	0.668017	0.0790954	0.905495	0.668017	0.668017	5.3746e-06	0.0165434	0.971087	0.270547	5.3746e-06
SENSOR R1	0.211677	0.375395	0.571764	0.275955	0.0341222	0.476293	0.00999955	0.982245	0.0341222	0.375395	0.82824	0.211677	0.901899	0.676596	0.45569	0.45569	0.865594	0.375395	0.211677	0.524705	0.901899	0.167753	0.23543	0.901899	0.0530188	0.211677	0.586513	0.45569	0.901899	0.592827	0.211677	0.901899	0.901899	0.35548	0.981196	0.45569	0.441898	0.0341222	0.375395	0.35548	0.502542	0.0341222	0.35548	0.211677	0.901899	0.56853	0.0118036	0.548006	0.901899
SENSOR R2	0.537463	0.316578	0.757941	0.0769757	0.00287469	0.603527	0.00320129	0.972419	0.00287469	0.316578	0.978124	0.537463	0.952568	0.354885	0.437274	0.437274	0.969619	0.316578	0.537463	0.636495	0.952568	0.149944	0.326064	0.952568	0.0519991	0.537463	0.464904	0.437274	0.952568	0.763798	0.537463	0.952568	0.952568	0.593221	0.892676	0.437274	0.840882	0.00287469	0.316578	0.593221	0.3353	0.00287469	0.593221	0.537463	0.952568	0.589649	0.0516866	0.797151	0.952568
SENSOR R3	0.16863	0.142737	0.724768	0.273705	0.122406	0.720812	0.0398205	0.619037	0.122406	0.142737	0.66579	0.16863	0.743115	0.457202	0.420926	0.420926	0.811988	0.142737	0.16863	0.633543	0.743115	0.0381769	0.289935	0.743115	0.009675	0.16863	0.427197	0.420926	0.743115	0.697479	0.16863	0.743115	0.743115	0.443355	0.812654	0.420926	0.369025	0.122406	0.142737	0.443355	0.322453	0.122406	0.443355	0.16863	0.743115	0.634636	0.0510762	0.453041	0.743115
FRUITY	0.859052	0.59807	0.266824	0.0152958	0.279832	0.60034	0.856585	0.072138	0.279832	0.59807	0.311837	0.859052	0.347212	0.0290885	0.140636	0.140636	0.200787	0.59807	0.859052	0.205936	0.347212	0.501049	0.328954	0.347212	0.957709	0.859052	0.777893	0.140636	0.347212	0.373253	0.859052	0.347212	0.347212	0.487201	0.760649	0.140636	0.82965	0.279832	0.59807	0.487201	0.732289	0.279832	0.487201	0.859052	0.347212	0.917381	0.565119	0.250554	0.347212
FLAVOR	0.348795	0.18016	0.303912	0.0735204	0.429068	0.857026	0.296301	0.0641173	0.429068	0.18016	0.434174	0.348795	0.753941	0.0765032	0.967345	0.967345	0.348795	0.18016	0.348795	0.18016	0.753941	0.0281195	0.0200835	0.753941	0.0252161	0.348795	0.267728	0.967345	0.753941	0.387782	0.348795	0.753941	0.753941	0.472285	0.540251	0.967345	0.734746	0.429068	0.18016	0.472285	0.281741	0.429068	0.472285	0.348795	0.753941	0.810935	0.537972	0.299923	0.753941
CINNAMON	0.759923	0.759923	0.721442	0.551932	0.759923	0.603096	0.146987	0.56511	0.759923	0.759923	0.632609	0.759923	0.759923	0.506145	0.759923	0.759923	0.759923	0.759923	0.759923	0.759923	0.759923	0.647306	0.603826	0.759923	0.653144	0.759923	0.639614	0.759923	0.759923	0.759923	0.759923	0.759923	0.759923	5.38399e-62	0.54536	0.759923	0.918852	0.759923	0.759923	0	0.171411	0.759923	4.15431e-61	0.759923	0.759923	0.894388	0.139352	0.0126865	0.759923
ARTICHOKE	0.654136	0.160173	0.600686	0.187212	0.00379676	0.712104	0.0995596	0.394513	0.00379676	0.160173	0.764075	0.654136	0.654136	0.705859	0.654136	0.654136	0.654136	0.160173	0.654136	0.654136	0.654136	0.427894	0.443608	0.654136	0.996372	0.654136	0.433265	0.654136	0.654136	0.654136	0.654136	0.654136	0.654136	0.654136	0.852912	0.654136	0.430414	0.00379676	0.160173	0.654136	0.73332	0.00379676	0.654136	0.654136	0.654136	0.866032	0.364815	0.159167	0.654136
TOMATO	0.0068402	0.119202	0.596708	0.372776	0.65062	0.727158	0.409379	0.807866	0.65062	0.119202	0.476169	0.0068402	0.65062	0.317327	0.65062	0.65062	0.65062	0.119202	0.0068402	0.65062	0.65062	0.369511	0.438529	0.65062	0.728759	0.0068402	0.370175	0.65062	0.65062	0.65062	0.0068402	0.65062	0.65062	0.65062	0.738426	0.65062	0.0952384	0.65062	0.119202	0.65062	0.0152821	0.65062	0.65062	0.0068402	0.65062	0.846901	0.332147	0.568902	0.65062
BALSAMIC RESIN	0.653239	0.653239	0.173542	0.911819	0.653239	0.441371	0.973878	0.777456	0.653239	0.653239	0.479788	0.653239	0.00437613	0.477641	0.653239	0.653239	0.653239	0.653239	0.653239	0.653239	0.00437613	0.499205	0.786478	0.00437613	0.0668654	0.653239	0.463926	0.653239	0.00437613	0.149877	0.653239	0.00437613	0.00437613	0.653239	0.368685	0.653239	0.77209	0.653239	0.653239	0.653239	0.0916515	0.653239	0.653239	0.653239	0.00437613	0.0303479	0.652408	0.43348	0.00437613
HERBAL	0.478517	0.225622	0.40592	0.15002	0.478517	0.921503	0.18559	0.165618	0.478517	0.225622	0.140347	0.478517	0.478517	0.102042	0.693402	0.693402	0.478517	0.225622	0.478517	0.396763	0.478517	0.00672933	0.0436214	0.478517	0.000515964	0.478517	0.689388	0.693402	0.478517	0.478517	0.478517	0.478517	0.478517	0.478517	0.150026	0.693402	0.831136	0.478517	0.225622	0.478517	0.098448	0.478517	0.478517	0.478517	0.478517	0.695363	0.382804	0.4022	0.478517
WILD FLOWER	0.759923	0.759923	0.721442	0.551932	0.759923	0.194272	0.581098	0.56511	0.759923	0.759923	0.632609	0.759923	0.759923	0.506145	0.759923	0.759923	0.759923	0.759923	0.759923	0	0.759923	0.647306	0.0124273	0.759923	0.295046	0.759923	0.582586	0.759923	0.759923	0.759923	0.759923	0.759923	0.759923	0.759923	0.54536	0.759923	0.278407	0.759923	0.759923	0.759923	0.620992	0.759923	0.759923	0.759923	0.759923	0.111897	0.825129	0.449448	0.759923
ALMOND	0.575663	0.575663	0.823114	0.597132	0.575663	0.0123754	0.303662	0.226911	0.575663	0.575663	0.749377	0.575663	0.575663	0.304488	0.180629	0.180629	0.010988	0.575663	0.575663	0.588607	0.575663	0.397554	0.987672	0.575663	0.637568	0.575663	0.305667	0.180629	0.575663	0.575663	0.575663	0.575663	0.575663	0.575663	0.556245	0.180629	0.233778	0.575663	0.575663	0.575663	0.845144	0.575663	0.575663	0.575663	0.575663	0.500879	0.0669775	0.577717	0.575663
[truncated: 34 more columns]
