# Supplementary material for: Volatile Olfactory Profiles of Umbrian Extra Virgin Olive Oils and Their Discrimination through MOX Chemical Sensors
Source: Sensors (Basel). 2022 Sep 21;22(19):7164. doi: 10.3390/s22197164 (PMC9572317; doi:10.3390/s22197164)
Supplement: Supplementary file 1 [file sensors-22-07164-s001.zip › Table S2.xlsx]

## Sheet: Sheet1
Table S2. Pearson's correlation between volatile compounds, sensor detection and organoleptic test. The bordered numbers were statistically positively or negatively correlated (ranged between 1 positive correlated to -1 negative correlated) based on P-value less than 0.05. Colored names corresponded to different chemical categories as reported in the legend.
r	1-Iodo-2-methylundecane	Butane, 2-isothiocyanato-	Cyclopropane, 1,1-dimethyl-2-(1-methyl-2-propenyl)-	Decane	Decane, 2,6,7-trimethyl-	Decane, 4-methyl-	Dodecane	Dodecane, 2,6,10-trimethyl-	Dodecane, 4,6-dimethyl-	Heptane, 2,2,4,6,6-pentamethyl-	Heptane, 3-ethyl-5-methyl-	Hexadecane	Hexadecane, 2,6,10,14-tetramethyl-	Hexane <n->	Nonane, 2,2,4,4,6,8,8-heptamethyl-	Nonane, 2,3-dimethyl-	Nonane, 2-methyl-	Nonane, 2-methyl-5-propyl-	Octane, 2,4,6-trimethyl-	Octane, 3,4,5,6-tetramethyl-	Propane, 1-(1,1-dimethylethoxy)-2-methyl-	Undecane	Tridecane	Acetic acid, 1,7,7-trimethyl-bicyclo[2.2.1]hept-2-yl ester	Acetic acid, hexyl ester	1-Heptene, 4-methyl-	1-Octene, 3,7-dimethyl-	1-Undecene, 4-methyl-	2-Octene, 2,6-dimethyl-	2-Undecene, 4,5-dimethyl-, [R*,S*-(Z)]-	5-Undecene, 9-methyl-, (Z)-	Cyclohexene, 1-methyl-4-(1-methylethylidene)-	1,6,10-Dodecatrien-3-ol, 3,7,11-trimethyl-, [S-(Z)]-	11-Tetradecen-1-ol, (E)-	1-Butanol, 3-methyl-	1-Heptanol, 2-propyl-	1-Hexanol	1-Pentanol	1-Propanol, 2-methyl-	2-Penten-1-ol, (Z)-	3-Hexen-1-ol, acetate, (E)-	3-Octanol, 3,7-dimethyl-	6-Octen-1-yn-3-ol, 3,7-dimethyl-	Hexanol <n->	2-Isopropenyl-5-methylhex-4-enal	Hexanal	Nonanal	2-Hexenal	2-Oxetanone, 4-methyl-
FRUITY	0.0647036	0.190504	0.388801	0.735697	0.379204	0.189345	0.0658458	0.590739	0.379204	0.190504	0.35657	0.0647036	-0.332931	0.684222	-0.500518	-0.500518	0.442104	0.190504	0.0647036	-0.437618	-0.332931	0.241728	-0.344968	-0.332931	0.0193402	0.0647036	-0.102608	-0.500518	-0.332931	0.316304	0.0647036	-0.332931	-0.332931	-0.249357	0.110767	-0.500518	0.0783536	0.379204	0.190504	-0.249357	-0.124284	0.379204	-0.249357	0.0647036	-0.332931	0.0378227	-0.20751	-0.401173	-0.332931
FLAVOR	0.331903	-0.460786	0.362055	0.588463	0.282479	-0.0656416	0.367394	0.604541	0.282479	-0.460786	-0.279492	0.331903	-0.113952	0.583644	-0.0149312	-0.0149312	0.331903	-0.460786	0.331903	-0.460786	-0.113952	-0.687201	-0.715131	-0.113952	0.696569	0.331903	-0.388125	-0.0149312	-0.113952	0.307277	0.331903	-0.113952	-0.113952	0.25768	-0.220596	-0.0149312	-0.123108	0.282479	-0.460786	0.25768	0.377817	0.282479	0.25768	0.331903	-0.113952	0.0870872	0.221807	0.364845	-0.113952
CINNAMON	-0.111111	-0.111111	-0.12949	-0.21442	-0.111111	-0.187941	0.493715	-0.207514	-0.111111	-0.111111	-0.173039	-0.111111	-0.111111	-0.238944	-0.111111	-0.111111	-0.111111	-0.111111	-0.111111	-0.111111	-0.111111	-0.165707	-0.187569	-0.111111	0.16281	-0.111111	0.169537	-0.111111	-0.111111	-0.111111	-0.111111	-0.111111	-0.111111	1	-0.217889	-0.111111	0.0371473	-0.111111	-0.111111	1	0.469091	-0.111111	1	-0.111111	-0.111111	-0.0483929	0.501916	0.748867	-0.111111
ARTICHOKE	-0.162319	0.480139	-0.189169	0.454264	0.818412	-0.133989	0.549949	-0.303151	0.818412	0.480139	0.109142	-0.162319	-0.162319	0.137007	-0.162319	-0.162319	-0.162319	0.480139	-0.162319	-0.162319	-0.162319	0.283168	-0.274014	-0.162319	-0.00165845	-0.162319	0.280023	-0.162319	-0.162319	-0.162319	-0.162319	-0.162319	-0.162319	-0.162319	-0.0675477	-0.162319	0.28169	0.818412	0.480139	-0.162319	-0.123791	0.818412	-0.162319	-0.162319	-0.162319	-0.0614744	0.321627	-0.48115	-0.162319
TOMATO	0.78751	0.524984	-0.1912	-0.316603	-0.164062	-0.126744	-0.294157	0.0885232	-0.164062	0.524984	-0.255502	0.78751	-0.164062	-0.352814	-0.164062	-0.164062	-0.164062	0.524984	0.78751	-0.164062	-0.164062	0.318657	-0.276956	-0.164062	-0.125976	0.78751	0.318238	-0.164062	-0.164062	-0.164062	0.78751	-0.164062	-0.164062	-0.164062	0.121348	-0.164062	-0.555851	-0.164062	0.524984	-0.164062	-0.735761	-0.164062	-0.164062	0.78751	-0.164062	0.0703351	0.342838	-0.205539	-0.164062
BALSAMIC RESIN	-0.162763	-0.162763	0.467046	0.0403772	-0.162763	-0.275308	0.0119432	0.102814	-0.162763	-0.162763	-0.253479	-0.162763	0.811426	0.254678	-0.162763	-0.162763	-0.162763	-0.162763	-0.162763	-0.162763	0.811426	-0.242739	-0.0985621	0.811426	0.599691	-0.162763	0.262395	-0.162763	0.811426	0.490678	-0.162763	0.811426	0.811426	-0.162763	-0.319178	-0.162763	-0.105349	-0.162763	-0.162763	-0.162763	0.560881	-0.162763	-0.162763	-0.162763	0.811426	-0.68045	-0.163175	-0.279897	0.811426
HERBAL	-0.254189	0.421035	-0.296235	-0.490529	-0.254189	0.0359309	-0.455752	-0.474731	-0.254189	0.421035	0.500832	-0.254189	-0.254189	-0.546631	0.143051	0.143051	-0.254189	0.421035	-0.254189	0.30178	-0.254189	0.788441	0.645966	-0.254189	-0.892297	-0.254189	0.145005	0.143051	-0.254189	-0.254189	-0.254189	-0.254189	-0.254189	-0.254189	0.490522	0.143051	0.0776615	-0.254189	0.421035	-0.254189	-0.551452	-0.254189	-0.254189	-0.254189	-0.254189	0.142097	-0.310351	-0.298481	-0.254189
WILD FLOWER	-0.111111	-0.111111	-0.12949	-0.21442	-0.111111	0.447879	-0.199218	-0.207514	-0.111111	-0.111111	-0.173039	-0.111111	-0.111111	-0.238944	-0.111111	-0.111111	-0.111111	-0.111111	-0.111111	1	-0.111111	-0.165707	0.750277	-0.111111	-0.368282	-0.111111	-0.198451	-0.111111	-0.111111	-0.111111	-0.111111	-0.111111	-0.111111	-0.111111	-0.217889	-0.111111	0.380244	-0.111111	-0.111111	-0.111111	-0.178875	-0.111111	-0.111111	-0.111111	-0.111111	0.533942	0.0804598	0.27065	-0.111111
ALMOND	-0.202028	-0.202028	-0.0813992	0.190983	-0.202028	0.750561	-0.362229	0.419979	-0.202028	-0.202028	-0.116124	-0.202028	-0.202028	0.361654	0.460348	0.460348	0.758499	-0.202028	-0.202028	0.195351	-0.202028	-0.301298	-0.00563587	-0.202028	-0.170559	-0.202028	-0.360834	0.460348	-0.202028	-0.202028	-0.202028	-0.202028	-0.202028	-0.202028	-0.212153	0.460348	0.414407	-0.202028	-0.202028	-0.202028	-0.0711505	-0.202028	-0.202028	-0.202028	-0.202028	0.241821	-0.599496	0.200965	-0.202028
p-value	1-Iodo-2-methylundecane	Butane, 2-isothiocyanato-	Cyclopropane, 1,1-dimethyl-2-(1-methyl-2-propenyl)-	Decane	Decane, 2,6,7-trimethyl-	Decane, 4-methyl-	Dodecane	Dodecane, 2,6,10-trimethyl-	Dodecane, 4,6-dimethyl-	Heptane, 2,2,4,6,6-pentamethyl-	Heptane, 3-ethyl-5-methyl-	Hexadecane	Hexadecane, 2,6,10,14-tetramethyl-	Hexane <n->	Nonane, 2,2,4,4,6,8,8-heptamethyl-	Nonane, 2,3-dimethyl-	Nonane, 2-methyl-	Nonane, 2-methyl-5-propyl-	Octane, 2,4,6-trimethyl-	Octane, 3,4,5,6-tetramethyl-	Propane, 1-(1,1-dimethylethoxy)-2-methyl-	Undecane	Tridecane	Acetic acid, 1,7,7-trimethyl-bicyclo[2.2.1]hept-2-yl ester	Acetic acid, hexyl ester	1-Heptene, 4-methyl-	1-Octene, 3,7-dimethyl-	1-Undecene, 4-methyl-	2-Octene, 2,6-dimethyl-	2-Undecene, 4,5-dimethyl-, [R*,S*-(Z)]-	5-Undecene, 9-methyl-, (Z)-	Cyclohexene, 1-methyl-4-(1-methylethylidene)-	1,6,10-Dodecatrien-3-ol, 3,7,11-trimethyl-, [S-(Z)]-	11-Tetradecen-1-ol, (E)-	1-Butanol, 3-methyl-	1-Heptanol, 2-propyl-	1-Hexanol	1-Pentanol	1-Propanol, 2-methyl-	2-Penten-1-ol, (Z)-	3-Hexen-1-ol, acetate, (E)-	3-Octanol, 3,7-dimethyl-	6-Octen-1-yn-3-ol, 3,7-dimethyl-	Hexanol <n->	2-Isopropenyl-5-methylhex-4-enal	Hexanal	Nonanal	2-Hexenal	2-Oxetanone, 4-methyl-
FRUITY	0.859052	0.59807	0.266824	0.0152958	0.279832	0.60034	0.856585	0.072138	0.279832	0.59807	0.311837	0.859052	0.347212	0.0290885	0.140636	0.140636	0.200787	0.59807	0.859052	0.205936	0.347212	0.501049	0.328954	0.347212	0.957709	0.859052	0.777893	0.140636	0.347212	0.373253	0.859052	0.347212	0.347212	0.487201	0.760649	0.140636	0.82965	0.279832	0.59807	0.487201	0.732289	0.279832	0.487201	0.859052	0.347212	0.917381	0.565119	0.250554	0.347212
FLAVOR	0.348795	0.18016	0.303912	0.0735204	0.429068	0.857026	0.296301	0.0641173	0.429068	0.18016	0.434174	0.348795	0.753941	0.0765032	0.967345	0.967345	0.348795	0.18016	0.348795	0.18016	0.753941	0.0281195	0.0200835	0.753941	0.0252161	0.348795	0.267728	0.967345	0.753941	0.387782	0.348795	0.753941	0.753941	0.472285	0.540251	0.967345	0.734746	0.429068	0.18016	0.472285	0.281741	0.429068	0.472285	0.348795	0.753941	0.810935	0.537972	0.299923	0.753941
CINNAMON	0.759923	0.759923	0.721442	0.551932	0.759923	0.603096	0.146987	0.56511	0.759923	0.759923	0.632609	0.759923	0.759923	0.506145	0.759923	0.759923	0.759923	0.759923	0.759923	0.759923	0.759923	0.647306	0.603826	0.759923	0.653144	0.759923	0.639614	0.759923	0.759923	0.759923	0.759923	0.759923	0.759923	5.38399e-62	0.54536	0.759923	0.918852	0.759923	0.759923	0	0.171411	0.759923	4.15431e-61	0.759923	0.759923	0.894388	0.139352	0.0126865	0.759923
ARTICHOKE	0.654136	0.160173	0.600686	0.187212	0.00379676	0.712104	0.0995596	0.394513	0.00379676	0.160173	0.764075	0.654136	0.654136	0.705859	0.654136	0.654136	0.654136	0.160173	0.654136	0.654136	0.654136	0.427894	0.443608	0.654136	0.996372	0.654136	0.433265	0.654136	0.654136	0.654136	0.654136	0.654136	0.654136	0.654136	0.852912	0.654136	0.430414	0.00379676	0.160173	0.654136	0.73332	0.00379676	0.654136	0.654136	0.654136	0.866032	0.364815	0.159167	0.654136
TOMATO	0.0068402	0.119202	0.596708	0.372776	0.65062	0.727158	0.409379	0.807866	0.65062	0.119202	0.476169	0.0068402	0.65062	0.317327	0.65062	0.65062	0.65062	0.119202	0.0068402	0.65062	0.65062	0.369511	0.438529	0.65062	0.728759	0.0068402	0.370175	0.65062	0.65062	0.65062	0.0068402	0.65062	0.65062	0.65062	0.738426	0.65062	0.0952384	0.65062	0.119202	0.65062	0.0152821	0.65062	0.65062	0.0068402	0.65062	0.846901	0.332147	0.568902	0.65062
BALSAMIC RESIN	0.653239	0.653239	0.173542	0.911819	0.653239	0.441371	0.973878	0.777456	0.653239	0.653239	0.479788	0.653239	0.00437613	0.477641	0.653239	0.653239	0.653239	0.653239	0.653239	0.653239	0.00437613	0.499205	0.786478	0.00437613	0.0668654	0.653239	0.463926	0.653239	0.00437613	0.149877	0.653239	0.00437613	0.00437613	0.653239	0.368685	0.653239	0.77209	0.653239	0.653239	0.653239	0.0916515	0.653239	0.653239	0.653239	0.00437613	0.0303479	0.652408	0.43348	0.00437613
HERBAL	0.478517	0.225622	0.40592	0.15002	0.478517	0.921503	0.18559	0.165618	0.478517	0.225622	0.140347	0.478517	0.478517	0.102042	0.693402	0.693402	0.478517	0.225622	0.478517	0.396763	0.478517	0.00672933	0.0436214	0.478517	0.000515964	0.478517	0.689388	0.693402	0.478517	0.478517	0.478517	0.478517	0.478517	0.478517	0.150026	0.693402	0.831136	0.478517	0.225622	0.478517	0.098448	0.478517	0.478517	0.478517	0.478517	0.695363	0.382804	0.4022	0.478517
WILD FLOWER	0.759923	0.759923	0.721442	0.551932	0.759923	0.194272	0.581098	0.56511	0.759923	0.759923	0.632609	0.759923	0.759923	0.506145	0.759923	0.759923	0.759923	0.759923	0.759923	0	0.759923	0.647306	0.0124273	0.759923	0.295046	0.759923	0.582586	0.759923	0.759923	0.759923	0.759923	0.759923	0.759923	0.759923	0.54536	0.759923	0.278407	0.759923	0.759923	0.759923	0.620992	0.759923	0.759923	0.759923	0.759923	0.111897	0.825129	0.449448	0.759923
ALMOND	0.575663	0.575663	0.823114	0.597132	0.575663	0.0123754	0.303662	0.226911	0.575663	0.575663	0.749377	0.575663	0.575663	0.304488	0.180629	0.180629	0.010988	0.575663	0.575663	0.588607	0.575663	0.397554	0.987672	0.575663	0.637568	0.575663	0.305667	0.180629	0.575663	0.575663	0.575663	0.575663	0.575663	0.575663	0.556245	0.180629	0.233778	0.575663	0.575663	0.575663	0.845144	0.575663	0.575663	0.575663	0.575663	0.500879	0.0669775	0.577717	0.575663
[truncated: 25 more columns]
